# Supplementary material for: Intergenomic gene transfer in diploid and allopolyploid Gossypium
Source: BMC Plant Biol. 2019 Nov 12;19:492. doi: 10.1186/s12870-019-2041-2 (PMC6852956; doi:10.1186/s12870-019-2041-2)
Supplement: Supplementary file 1 — Additional file 1. Accession numbers for nuclear, mitochondrial and chloroplast genomes of four cotton species. [file 12870_2019_2041_MOESM1_ESM.xlsx]

## Sheet: Additional file 1
Additional file 1 Accession numbers for nuclear, mitochondrial and chloroplast genomes of four cotton species.
Species	Accession numbers
	Nuclear genome	Mitochondrial genome	Chloroplast genome
G. raimondii	PRJNA171262	KR736345	HQ325744
G. arboreum	PRJNA335838	KR736342	HQ325740
G. hirsutum	PRJNA248163	JX944505	DQ345959
G. barbadense	PRJNA219156	KP898249	AP009123
