# Supplementary material for: Intergenomic gene transfer in diploid and allopolyploid Gossypium
Source: BMC Plant Biol. 2019 Nov 12;19:492. doi: 10.1186/s12870-019-2041-2 (PMC6852956; doi:10.1186/s12870-019-2041-2)
Supplement: Supplementary file 9 — Additional file 9. Commands and their codes used in this study. [file 12870_2019_2041_MOESM9_ESM.xlsx]

## Sheet: Sheet1
Additional file 9: Commands and their codes used in this study
No.	Command	Code
1	blast	Makeblastdb –in db.fasta –dbtype nucl –parse_seqids –out dbname
		blastn –query seq.fasta –out seq.blast –db dbname –outfmt 6 –evalue 1e-5 –num_descriptions 10 –num_threads 8
2	RepeatMasker	time RepeatMasker -parallel 30 -species cotton -html -gff -dir repeat cotton-genome.fa
3	repeat-match	repeat-match [options] <sequence file>
		[options]:
		-f Use the forward strand only
		-n int Minimum match length (default 20)
		-t Only output tandem repeats
4	R	setwd("D:\\")
		getwd()
		data <- read.csv("e.csv",header=T)
		dim(data);head(data)
		tail(data)
		plot(density(data$m),col="blue",lwd=2)
5	bowtie2	bowtie2-build cotton.v2.1.prot221.transcript.fa cotton.v2.1.prot221.transcript.fa
		bowtie2 cotton.v2.1.prot221.transcript.fa -1 XL-11-0h.clean_1.fq -2 XL-11-0h.clean_2.fq -S XL-11-0.sam --very-fast-local -p 20（88.75%）
6	samtools	bwa index aln.fasta
		bwa aln aln.fasta clean_1.fq -n 2 -o 0 -f clean _1.sai
		bwa aln aln.fasta clean_2.fq -n 2 -o 0 -f clean _2.sai
		bwa sampe aln.fasta clean_1.sai clean_2.sai clean_1.fq clean_2.fq -a 500 -s -f aln.sam
		samtools view -b -S aln.sam -o aln.bam
		samtools sort aln.bam aln.sort
		samtools index aln.sort.bam
		samtools idxstats aln.sorted.bam
